# Supplementary material for: Metformin Downregulates the Expression of Epidermal Growth Factor Receptor Independent of Lowering Blood Glucose in Oral Squamous Cell Carcinoma
Source: Front Endocrinol (Lausanne). 2022 Feb 9;13:828608. doi: 10.3389/fendo.2022.828608 (PMC8864766; doi:10.3389/fendo.2022.828608)
Supplement: Supplementary file 8 [file Table_1.xlsx]

## Sheet: Sheet1
Serial number	Age	Gender	Weight	BMI	Tobacco	Alcohol	Tumor site	Pathological grade	T stage	N	M	course of diabetes	FBG	treatment	EGFR expression	FBG fluctuation
1	male	60	90	30.42	Yes	Yes	Buccal	Well differentiated	Ⅰ	0	0	20 years	6.4	Metformin Hydrochloride Sustained- release Tablets（1g，po，tid），Gliclazide Dispersible Tablets（40mg，po，tid）	5	0.3
2	male	40	70	24.8	Yes	Yes	Tongue	Moderately/Poorly differentiated	Ⅰ	0	0	1 year	7.4	Metformin Hydrochloride Sustained- release Tablets（1g，po，qd）	5	1.3
3	male	49	80	25.82	Yes	No	Buccal	Moderately/Poorly differentiated	Ⅰ	0	0	3 years	8.06	Metformin Hydrochloride Sustained- release Tablets（0.5g，po，qd，），Gliclazide Sustained- release Tablets（30mg,po,qd)	6	1.96
4	male	65	58	22.66	Yes	No	Tongue	Well differentiated	Ⅰ	0	0	5 years	6.2	Metformin Hydrochloride Sustained- release Tablets（0.5g，po，qd），Glipizide Sustained Release Tablets（5mg，po，qd）	5	0.1
5	male	56	72.5	24.51	Yes	Yes	Palate	Well differentiated	Ⅰ	0	0	4 years	7.2	Metformin Hydrochloride Sustained- release Tablets（0.5g，po，bid）	5	1.1
6	male	54	62	24.22	Yes	Yes	Buccal	Well differentiated	Ⅰ	0	0	5 years	8	Metformin Hydrochloride Sustained- release Tablets（0.5g，po，qd）	5	1.9
7	male	58	69	24.15	Yes	Yes	Tongue	Moderately/Poorly differentiated	Ⅲ	1	0	3 years	6.4	Metformin Hydrochloride Sustained- release Tablets（1g，po，qd）,Glimepiride Tablets(2mg，po，bid）	4	0.3
8	male	48	65	23.03	Yes	No	Tongue	Well differentiated	Ⅱ	0	0	2 years	6.9	Metformin Hydrochloride ，Miglitol Tablets（irregular medication）	4	0.8
9	male	56	76	26.61	Yes	Yes	Buccal	Well differentiated	Ⅱ	0	0	6 years	6.5	Metformin Hydrochloride Sustained- release Tablets（0.5g，po，qd），Gliclazide Tablets （Ⅱ）（80mg，po，qd）	6	0.4
10	male	58	72.5	24.79	Yes	Yes	Buccal	Moderately/Poorly differentiated	Ⅱ	0	0	2 years	8.1	Metformin Hydrochloride Sustained- release Tablets（0.5g，po，qd）,Pioglitazone Hydrochloride Tablets(30mg，po，qd）	5	2
11	male	46	79.5	28.17	Yes	Yes	Buccal	Well differentiated	Ⅱ	0	0	6 months	6.9	Metformin Hydrochloride Sustained- release Tablets（0.5g，po，tid）,Acarbose Tablets(50mg，po，tid）	5	0.8
12	male	53	71	26.07	Yes	No	Tongue	Well differentiated	Ⅱ	0	0	1 year	6.2	Metformin Hydrochloride Sustained- release Tablets（0.5g，po，qd），Gliclazide Tablets （30mg，po，qd）	6	0.1
13	male	56	66	25.14	Yes	No	Gingiva	Well differentiated	Ⅱ	0	0	5 years	6.7	Metformin Hydrochloride Sustained- release Tablets（0.5g，po，qd），Gliclazide Sustained- release Tablets（30mg,po,qd)	4	0.6
14	male	31	85	29.41	Yes	Yes	Buccal	Moderately/Poorly differentiated	Ⅱ	0	0	1 year	7.1	Metformin Hydrochloride Sustained- release Tablets（0.5g，po，bid）,Dapagliflozin Tablets(10mg,po,qd)	5	1
15	male	61	79	28.73	Yes	No	Buccal	Well differentiated	Ⅱ	0	0	half year	7.2	Metformin Hydrochloride Sustained- release Tablets（0.5g，po，qd）,Gliquidone Tablets(30mg，po，qd）	5	1.1
16	male	65	63	20.81	Yes	Yes	Gingiva	Well differentiated	Ⅱ	0	0	3 years	7.3	Metformin Hydrochloride Sustained- release Tablets（0.5g，po，bid）,Gliquidone Tablets(30mg，po，bid）	5	1.2
17	female	55	46.5	21.23	Yes	Yes	Gingiva	Well differentiated	Ⅱ	0	0	10 years	8.4	Metformin Hydrochloride Sustained- release Tablets（0.5g，po，tid），Gliclazide Sustained- release Tablets（30mg,po,bid),Acarbose Tablets(50mg,po,tid)	5	2.3
18	male	40	70	24.22	Yes	No	Buccal	Well differentiated	Ⅱ	0	0	8 months	8.6	Polyethylene Glycol Loxenatide Injection(0.2mg,po,qow),Empagliflozin Tablets(10mg,po,qd).a month ago,changed to Metformin Hydrochloride Sustained- release Tablets（0.25g，po，bid）	5	2.5
19	male	61	60	22.86	Yes	No	Tongue	Moderately/Poorly differentiated	Ⅱ	0	0	4 years	14.1	Metformin Hydrochloride Sustained- release Tablets（0.5g，po，qd），Gliclazide Sustained- release Tablets（60mg,po,qd)	6	8
20	male	51	73	24.68	Yes	Yes	Gingiva	Well differentiated	Ⅲ	1	0	20 years	6.8	Metformin Hydrochloride Sustained- release Tablets（1g，po，qd）,insulin injection(unknown)	5	0.7
21	male	53	63.5	23.32	Yes	Yes	Gingiva	Moderately/Poorly differentiated	Ⅳ	2	0	3 years	6.2	Metformin Hydrochloride Sustained- release Tablets（0.5g，po，bid）	5	0.1
22	male	48	60.5	21.69	Yes	No	Tongue	Moderately/Poorly differentiated	Ⅳ	2	0	6 years	7.2	Metformin Hydrochloride Sustained- release Tablets（0.5g，po，tid）,Glibenclamide Tablets(2.5mg,po,qd),Pioglitazone Hydrochloride Tablets(30mg,po,qd)	5	1.1
23	male	48	71	23.72	Yes	No	Buccal	Moderately/Poorly differentiated	Ⅳ	2	0	6 years	8.9	Metformin Hydrochloride Sustained- release Tablets（0.5g，po，qd）,Voglibose Capsules(0.2mg,po,tid),Repaglinide Tablets（0.5mg，po，tid）	7	2.8
24	male	53	86	28.73	Yes	No	Tongue	Well differentiated	Ⅲ	0	0	half year	8	Metformin Hydrochloride Sustained- release Tablets（0.5g，po，qd）,Glipizide Extended Release Tablets(5mg,po,qd)	5	1.9
25	male	48	75	25.35	No	No	Tongue	Moderately/Poorly differentiated	Ⅲ	0	0	half year	8.1	Metformin Hydrochloride Sustained- release Tablets（0.5g，po，qd）	5	2
26	male	65	68	23.26	Yes	No	Tongue	Well differentiated	Ⅲ	0	0	23 years	19.3	Metformin Hydrochloride Sustained- release Tablets（0.5g，po，tid）,Recombinant Human Insulin Lispro Injection(13u,ih,tid),Insulin Glargine Injection(26u,ih,qd)	4	13.2
27	male	81	71	24.22	No	Yes	Lip	Well differentiated	Ⅲ	0	0	4 years	6.4	Metformin Hydrochloride Sustained- release Tablets（0.5g，po，qd）	4	0.3
28	male	59	51	19.92	Yes	Yes	Tongue	Well differentiated	Ⅲ	0	0	4 years	8.2	Metformin Hydrochloride Sustained- release Tablets（0.5g，po，qd）	5	2.1
29	male	58	76	26.93	Yes	Yes	Tongue	Well differentiated	Ⅳ	2	0	3 months	11	Metformin Hydrochloride Sustained- release Tablets（0.5g，po，bid）,Gliquidone Tablets(30mg，po，bid）	5	4.9
