# Supplementary material for: Metformin Downregulates the Expression of Epidermal Growth Factor Receptor Independent of Lowering Blood Glucose in Oral Squamous Cell Carcinoma
Source: Front Endocrinol (Lausanne). 2022 Feb 9;13:828608. doi: 10.3389/fendo.2022.828608 (PMC8864766; doi:10.3389/fendo.2022.828608)
Supplement: Supplementary file 9 [file Table_2.xlsx]

## Sheet: Sheet1
Serial number	Age	Gender	Weight	BMI	Tobacco	Alcohol	Tumor site	Pathological grade	T stage	N	M	course of diabetes	FBG	Treatment	FBG fluctuation	EGFR expression
48	male	54	88	30.45	Yes	Yes	Buccal	Moderately/Poorly differentiated	Ⅳ	2	0	Patients didn‘t know diabetes before hospitalization.	6.11	——	0.01	4
28	male	68	57.5	22.46	Yes	Yes	Tongue	Well differentiated	Ⅰ	0	0	2 years	7.8	untreated	1.7	4
53	male	55	80	28.69	Yes	Yes	Gingiva	Well differentiated	Ⅳ	2	0	10 years	7.2	voglibose tablets(0.2g tid)	1.1	4
2	male	53	87	27.46	No	No	Tongue	Moderately/Poorly differentiated	Ⅰ	0	0	Patients didn‘t know diabetes before hospitalization.	11.9	——	5.8	5
11	male	67	80	27.35	No	No	Gingiva	Moderately/Poorly differentiated	Ⅱ	0	0	9 years	9.9	glimepiride tablets(1mg qd), acarbose tablets(50mg qd)	3.8	5
18	female	58	55	24.44	No	No	Gingiva	Moderately/Poorly differentiated	Ⅲ	0	0	Patients didn‘t know diabetes before hospitalization.	7.62	——	1.52	5
33	male	50	81	28.03	Yes	Yes	Buccal	Moderately/Poorly differentiated	Ⅱ	0	0	Patients didn‘t know diabetes before hospitalization.	8.9	——	2.8	5
35	male	43	67.5	22.29	Yes	Yes	Tongue	Moderately/Poorly differentiated	Ⅱ	0	0	5 years	10.3	dapagliflozin tablets(10mg qd)	4.2	5
36	male	52	52	19.81	Yes	Yes	Tongue	Moderately/Poorly differentiated	Ⅱ	0	0	Patients didn‘t know diabetes before hospitalization.	6.83	——	0.73	5
45	male	67	55	20.2	Yes	Yes	Mouth floor	Moderately/Poorly differentiated	Ⅲ	0	0	10 years	8.96	acarbose tablets（0.1g bid）	2.86	5
46	male	71	57	26.95	Yes	Yes	Tongue	Moderately/Poorly differentiated	Ⅲ	0	0	6 years	6.7	insulin injection（unknown）	0.6	5
49	male	68	51	19.92	Yes	Yes	Oropharynx	Moderately/Poorly differentiated	Ⅳ	2	0	3 yeaes	9.3	insulin injection（unknown）	3.2	5
54	female	74	55	22.89	Yes	Yes	Gingiva	Moderately/Poorly differentiated	Ⅲ	0	0	17 years	6.2	voglibose tablets(0.2g tid)	0.1	5
3	male	51	76	27.92	Yes	No	Buccal	Well differentiated	Ⅰ	0	0	10 years	8.2	insulin injection	2.1	5
4	male	47	69	25.04	No	No	Tongue	Well differentiated	Ⅰ	0	0	Patients didn‘t know diabetes before hospitalization.	6.38	——	0.28	5
9	male	47	75	28.23	Yes	No	Tongue	Well differentiated	Ⅱ	0	0	7 years	9.1	repaglinide tablets(1mg bid), a week ago, changed to isophane protamine biosynthetic human insulin injection(16u bid) and repaglinide tablets(bid 1mg)	3	5
12	male	55	62	20.38	Yes	No	Buccal	Well differentiated	Ⅱ	0	0	4 years	8.2	gliclazide tablets(80 mg qd), sitagliptin phosphate tablets(100mg qd), a week ago changed to insulin injection	2.1	5
13	male	73	62	25.81	Yes	No	Buccal	Well differentiated	Ⅲ	1	0	5 years	8.3	gliclazide tablets(80 mg qd)	2.2	5
14	male	49	76	26.93	Yes	No	Tongue	Well differentiated	Ⅳ	2	0	Patients didn‘t know diabetes before hospitalization.	6.4	——	0.3	5
15	male	62	65	22.49	Yes	No	Tongue	Well differentiated	Ⅳ	2	0	2 years	14.2	untreated	8.1	5
16	male	48	84	29.07	No	No	Tongue	Well differentiated	Ⅳ	3	0	Patients didn‘t know diabetes before hospitalization.	7	——	0.9	5
17	male	39	68	25.91	Yes	No	Tongue	Well differentiated	Ⅲ	0	0	5 years	6.6	untreated	0.5	5
19	male	48	76	25.1	Yes	No	Buccal	Well differentiated	Ⅲ	0	0	8 years	8.5	gliclazide tablets(80 mg qd)	2.4	5
21	male	60	63.5	22.48	Yes	No	Buccal	Well differentiated	Ⅲ	0	0	Patients didn‘t know diabetes before hospitalization.	6.31	——	0.21	5
31	male	66	73.5	25.86	No	Yes	Tongue	Well differentiated	Ⅱ	0	0	Patients didn‘t know diabetes before hospitalization.	9.1	——	3	5
32	male	50	66	21.2	Yes	Yes	Tongue	Well differentiated	Ⅱ	0	0	4 years	8.6	untreated	2.5	5
37	male	59	70	25.71	Yes	Yes	Palate	Well differentiated	Ⅲ	1	0	Patients didn‘t know diabetes before hospitalization.	6.2	——	0.1	5
38	male	51	71	24.57	Yes	Yes	Buccal	Well differentiated	Ⅲ	1	0	Patients didn‘t know diabetes before hospitalization.	11.37	——	5.27	5
39	male	74	97.5	32.03	Yes	Yes	Oropharynx	Well differentiated	Ⅲ	1	0	1 year	7.6	insulin injection(12-14u qd)	1.5	5
40	male	65	66	23.38	Yes	Yes	Buccal	Well differentiated	Ⅳ	2	0	Patients didn‘t know diabetes before hospitalization.	6.43	——	0.33	5
41	male	55	82.5	28.55	Yes	Yes	Buccal	Well differentiated	Ⅳ	2	0	Patients didn‘t know diabetes before hospitalization.	6.5	——	0.4	5
43	male	50	65	25.39	Yes	Yes	Buccal	Well differentiated	Ⅲ	0	0	Patients didn‘t know diabetes before hospitalization.	7.64	——	1.54	5
44	male	47	68.5	23.98	Yes	Yes	Gingiva	Well differentiated	Ⅲ	0	0	Patients didn‘t know diabetes before hospitalization.	7.6	——	1.5	5
51	male	74	68	24.38	Yes	Yes	Tongue	Well differentiated	Ⅲ	0	0	23 years	11.9	insulin aspart injection(unknow)	5.8	5
52	male	58	84	28.07	Yes	Yes	Buccal	Well differentiated	Ⅰ	0	0	Patients didn‘t know diabetes before hospitalization.	9.42	——	3.32	5
10	male	54	63	24.92	Yes	No	Oropharynx	Moderately/Poorly differentiated	Ⅱ	0	0	Patients didn‘t know diabetes before hospitalization.	7	——	0.9	6
25	male	55	69	24.45	Yes	No	Buccal	Moderately/Poorly differentiated	Ⅲ	0	0	5years	7.5	untreated	1.4	6
29	female	80	46	20.44	Yes	Yes	Tongue	Moderately/Poorly differentiated	Ⅰ	0	0	4 years	9	acarbose tablets(tid, 50mg noon and evening; 100mg morning)	2.9	6
6	male	37	90	34.29	Yes	No	Buccal	Well differentiated	Ⅱ	0	0	3 years	7.1	untreated	1	6
22	male	55	67	21.89	No	No	Tongue	Well differentiated	Ⅲ	0	0	10 years	10.11	insulin injection（unknown）	4.01	6
42	male	63	68	23.81	No	Yes	Tongue	Well differentiated	Ⅳ	2	0	10 years	11.6	insulin detemir and mixed protamine zinc recombinant human insulin lispro injection(unknow)	5.5	6
5	female	57	72	27.73	No	No	Gingiva	Moderately/Poorly differentiated	Ⅲ	1	0	half a year	7.2	gliclazide tablets(80mg qd)	1.1	7
23	male	48	66	23.67	Yes	No	Buccal	Moderately/Poorly differentiated	Ⅲ	1	0	Patients didn‘t know diabetes before hospitalization.	6.22	——	0.12	7
24	male	83	77	27.28	Yes	No	Tongue	Moderately/Poorly differentiated	Ⅳ	2	0	3 years	7	untreated	0.9	7
30	male	56	90	28.73	Yes	Yes	Buccal	Moderately/Poorly differentiated	Ⅲ	1	0	Patients didn‘t know diabetes before hospitalization.	7.2	——	1.1	7
34	male	52	80	28.34	Yes	Yes	Tongue	Moderately/Poorly differentiated	Ⅱ	0	0	1 year	7.26	untreated	1.16	7
47	male	63	66	22.84	Yes	Yes	Tongue	Moderately/Poorly differentiated	Ⅲ	0	0	10 years	12	voglibose tablets(0.2g tid)	5.9	7
1	male	51	69	24.45	Yes	No	Tongue	Well differentiated	Ⅰ	0	0	Patients didn‘t know diabetes before hospitalization.	16.87	——	10.77	7
7	male	53	83	28.05	Yes	No	Buccal	Well differentiated	Ⅱ	0	0	13 years	7.7	insulin injection（unknown）	1.6	7
8	male	59	61	21.61	Yes	No	Tongue	Well differentiated	Ⅱ	0	0	Patients didn‘t know diabetes before hospitalization.	8.98	——	2.88	7
20	male	57	80	26.73	Yes	No	Buccal	Well differentiated	Ⅲ	0	0	Patients didn‘t know diabetes before hospitalization.	6.17	——	0.07	7
26	male	62	75	25.95	Yes	Yes	Buccal	Well differentiated	Ⅰ	0	0	1 mouth	14.1	linagliptin tablets(5mg qd), insulin injection	8	7
27	male	74	87	30.46	Yes	Yes	Tongue	Well differentiated	Ⅰ	0	0	Patients didn‘t know diabetes before hospitalization.	12.2	——	6.1	7
50	male	47	62	23.34	Yes	Yes	Buccal	Well differentiated	Ⅲ	0	0	Patients didn‘t know diabetes before hospitalization.	13.92	——	7.82	7
