# Supplementary material for: Metformin Downregulates the Expression of Epidermal Growth Factor Receptor Independent of Lowering Blood Glucose in Oral Squamous Cell Carcinoma
Source: Front Endocrinol (Lausanne). 2022 Feb 9;13:828608. doi: 10.3389/fendo.2022.828608 (PMC8864766; doi:10.3389/fendo.2022.828608)
Supplement: Supplementary file 10 [file Table_3.xlsx]

## Sheet: Sheet3
Serial number	Age	Gender	Tobacco	Alcohol	tumor location of first surgery	Stage of TMN	EGFR expression of first tissue	Time between first surgery and recurrence（months）	EGFR expression of second tissue
1	59	male	yes	yes	gingiva	T1N0M0	7	22	6
2	62	male	yes	yes	Buccal	T1N0M0	7	37	6
3	50	male	yes	no	Buccal	T2N0M0	7	39	6
4	40	male	yes	yes	Tongue	T2N0M0	7	9	7
5	41	male	yes	yes	Tongue	T1N0M0	5	11	7
6	33	male	yes	no	Tongue	T2N1M0	7	22	6
7	78	male	yes	no	Tongue	T1N1M0	7	3	5
8	53	male	yes	yes	Tongue	T2N0M0	7	9	5
9	51	male	yes	yes	Buccal	T1N0M0	5	12	5
10	55	male	yes	no	Tongue	T3N0M0	6	6	6
11	40	male	yes	yes	Buccal	T3N0M0	7	1.5	7
12	48	male	yes	yes	Buccal	T2N0M0	4	5	4
13	54	male	yes	yes	Tongue	T2N2M0	7	10	6
14	55	male	yes	yes	Tongue	T3N0M0	5	6	5
15	53	male	yes	yes	Tongue	T1N0M0	7	13	6
16	54	male	yes	yes	Buccal	T2N0M0	7	16	6
17	46	male	yes	yes	Buccal	T1N0M0	7	22	6
18	50	male	yes	yes	Tongue	T2N2M0	7	6	7
19	52	male	yes	yes	Tongue	T3N0M0	7	5	5
20	64	male	yes	yes	Tongue	T1N0M0	7	2	6
21	63	male	yes	no	Tongue	T3N0MO	6	9	5
22	67	female	no	no	Tongue	T1N0M0	6	6	5
